# Supplementary material for: The Screening of Aptamers and the Development of a Colorimetric Detection Method for the Pesticide Deltamethrin
Source: Sensors (Basel). 2025 Mar 26;25(7):2060. doi: 10.3390/s25072060 (PMC11991097; doi:10.3390/s25072060)
Supplement: Supplementary file 1 [file sensors-25-02060-s001.zip]

Archive with 1 entries (1 files):
- sensors-3524554-supplementary.pdf
